# Supplementary material for: Can energy saving and emission reduction policies promote green transformation of industrial enterprises——The Case of China
Source: PLoS One. 2024 May 6;19(5):e0301891. doi: 10.1371/journal.pone.0301891 (PMC11073727; doi:10.1371/journal.pone.0301891)
Supplement: S1 Program — (M) [file pone.0301891.s001.m]

clc;clear; 
% The first step defines the algebraic meaning
syms x y z ag as mt cg s a fe mp fp r ce cp b c j g
% The second step calculates the system of dynamic equations for expectation and replication
% the government 
e11=y*z*(ag+as-mt-cg*(1+s)+a)+y*(1-z)*(ag-mt-cg*(1+s)+a)+(1-y)*z*(fe+as-mp-cg*(1+s)+a)+(1-y)*(1-z)*(fe-cg*(1+s)+a);
e12=y*z*(ag-cg-a)+y*(1-z)*(ag-cg-a)+(1-y)*z*(-cg-a)-(1-y)*(1-z)*(cg+a);
e1=simplify(x*e11+(1-x)*e12)
fx=simplify(x*(e11-e1))  
% the enterprise
e21=x*z*(r+mt-ce)+x*(1-z)*(r+mt-ce)+(1-x)*z*(r-ce)+(1-x)*(1-z)*(r-ce);
e22=x*z*(r-cp-fe-fp-g)+x*(1-z)*(r-cp-fe-g)+(1-x)*z*(r-cp-fp)+(1-x)*(1-z)*(r-cp);
e2=simplify(y*e21+(1-y)*e22)
fy=simplify(y*(e21-e2))
% the public 
e31=x*y*(b+mp-c)+x*(1-y)*(mp+fp-c-j)+(1-x)*y*(b-c)+(1-x)*(1-y)*(fp-c-j);
e32=x*y*b-x*(1-y)*j+(1-x)*y*b+(1-x)*(1-y)*(-j);
e3=simplify(z*e31+(1-z)*e32)
fz=simplify(z*(e31-e3))
% Step 3: Solve for the Jacobi matrix
disp([' Jacobi matrix '])
A=[diff(fx,x) diff(fx,y) diff(fx,z);
    diff(fy,x) diff(fy,y) diff(fy,z);
diff(fz,x) diff(fz,y) diff(fz,z)]
% step 4: solving the equilibrium point
equ=[fx==0,fy==0,fz==0]; 
answ=solve(equ,[x,y,z]);
disp([' equilibrium point:']);A1=[answ.x, answ.y, answ.z]
disp([' Number of equalization points:']);length(answ.x)
